# Supplementary material for: Fibroblast Growth Factor 20 Gene Polymorphism in Parkinson’s Disease in Asian Population: A Meta-Analysis
Source: Genes (Basel). 2021 Apr 29;12(5):674. doi: 10.3390/genes12050674 (PMC8145858; doi:10.3390/genes12050674)
Supplement: Supplementary file 1 [file genes-12-00674-s001.zip]

Archive with 1 entries (1 files):
- genes-1191354-supplementary.xls
