# Supplementary material for: Fibroblast Growth Factor 20 Gene Polymorphism in Parkinson’s Disease in Asian Population: A Meta-Analysis
Source: Genes (Basel). 2021 Apr 29;12(5):674. doi: 10.3390/genes12050674 (PMC8145858; doi:10.3390/genes12050674)
Supplement: Supplementary file 1 [file genes-12-00674-s001.zip › genes-1191354-supplementary.xls]

## Sheet: NC
	Sex	age	age of onset	FGF20-2rs591323
C1005	M	55		G
C1006	M	37		AG
C1024	F	57		G
C1045	F	44		AG
C1048	F	29		AG
C1051	F	41		G
C1052	M	49		A
C1080	F	84		AG
C1083	M	57		AG
C1084	M	44		AG
C1097	M	71		AG
C1105	M	34		AG
C1109	F	37		G
C1112	F	65		AG
C1113	F	52		G
C1119	F	47		AG
C1135	M	34		AG
C1139	F	46		A
C1140	F	82		G
C1150	F	45		G
C1158	M	44		AG
C1164	F	42		AG
C1165	F	51		AG
C1166	M	59		G
C1168	M	50		AG
C1170	F	31		AG
C1171	M	43		G
C1172	M	64		AG
C1173	F	54		AG
C1183	M	47		G
C1185	M	61		AG
C1196	F	50		G
C1203	F	56		G
C1205	F	58		AG
C1210	F	58		A
C1211	M	40		AG
C1217	M	57		AG
C1221	F	58		AG
C1222	M	44		AG
C1225	M	52		AG
C1228	M	54		AG
C1230	M	63		G
C1231	M	49		AG
C1233	F	63		G
C1234	F	54		G
C1237	M	82		G
C1238	F	44		AG
C1239	F	62		A
C1240	M	76		AG
C1241	M	73		AG
C1242	F	70		A
C1243	M	59		AG
C1245	F	57		G
C1246	M	64		AG
C1247	M	49		A
C1251	M	76		AG
C1252	F	55		A
C1253	F	44		A
C1254	M	45		AG
C1256	M	60		A
C1257	F	65		AG
C1258	F	74		AG
C1259	M	71		A
C1262	M	67		AG
C1263	F	59		AG
C1264	M	52		AG
C1268	M	62		A
C1269	F	69		G
C1272	F	63		AG
C1280	F	28		G
C1281	F	27		AG
C1282	M	65		G
C1287	M	66		AG
C1288	M	57		G
C1292	F	60		A
C1293	M	75		AG
C1294	M	76		A
C1295	F	81		AG
C1296	F	71		AG
C1298	M	46		A
C1299	F	47		AG
C1302	M	65		AG
C1303	F	73		G
C1304	F	57		AG
C1305	F	51		AG
C1306	M	71		AG
C1307	M	61		AG
C1309	F	58		AG
C1310		77		AG
C1313	F	52		AG
C1318	M	62		G
C1320	M	62		AG
C1321	F	51		AG
C1327	M	74		G
C1329	M	69		AG
C1330	F	70		A
C1334	F	53		AG
C1335	F	62		AG
C1337	M	75		AG
C1341	F	47		AG
C1343	F	63		G
C1345	F	52		A
C1350	F	50		AG
C1353	F	64		G
C1362	F	62		AG
C1363	F	52		AG
C1364	M	77		A
C1365	M	78		AG
C1368	F	77		AG
C1370	M	54		A
C1371	F	54		AG
C1372	M	64		G
C1373	F	61		AG
C1374	F	70		AG
C1375	M	67		A
C1376	F	62		A
C1377	M	72		AG
C1378	F	78		AG
C1379	M	51		G
C1380	F	64		AG
C1382	M	61		G
C1383	F	66		G
C1384	F	70		G
C1385	M	58		G
C1386	M	64		G
C1387	F	78		AG
C1389	M	29		A
C1391	F	76		AG
C1392	F	63		AG
C1394	M	49		G
C1396	M	47		AG
C1397	F	78		AG
C1400	M	64		AG
C1402	M	49		AG
C1403	M	82		AG
C1404	M	67		AG
C1405	F	53		G
C1407	M	28		AG
C1408	M	77		AG
C1410	F	68		AG
C1411	M	47		AG
C1412	M	48		AG
C1413	F	44		AG
C1414	F	42		AG
C1415	M	63		G
C1416	M	66		A
C1418	M	65		A
C1419	F	60		G
C1420	M	45		AG
C1421	M	74		G
C1423	M	45		A
C1424	M	77		AG
C1425	F	81		AG
C1426	M	61		G
C1427	F	79		A
C1428	M	43		AG
C1429	F	47		AG
C1430	F	60		G
C1431	F	36		A
C1432	F	28		AG
C1433	M	35		AG
C1434	M	31		A
C1436	F	46		A
C1437	M	26		AG
C1438	F	74		A
C1439	F	68		AG
C1440	F	71		A
C1449	F	56		G
C1450	M	58		G
C1451	M	52		AG
C1452	F	46		AG
C1453	F	67		AG
C1454	M	37		AG
C1455	M	51		AG
C1456	F	54		AG
C1457	M	53		G
C1458	F	61		AG
C1460	M	53		G
C1461	M	75		A
C1462	M	70		AG
C1463	M	65		AG
C1464	F	54		AG
C1470	F	58		G
C1472	F	49		G
C1473	F	62		AG
C1475	M	46		G
C1480	M	62		G
C1491	F	60		G
C1494	F	68		A
C1503	F	62		A
C1504	F	61		AG
C1505	M	80		AG
C1509	M	70		AG
C1510	F	73		A
C1514	F	74		A
C1515	F	58		AG
C1521	M	61		AG
C1522	F	58		AG
C1523	F	59		A
C1528	M	55		A
C1530	F	48		A
C1536	M	67		G
C1538	M	29		G
C1566	F	40		AG
C1567	M	63		G
C1568	F	69		AG
C1570	M	46		G
C1580	M	66		AG
C1581	M	62		A
C1582	F	68		G
C1583	M	46		AG
C1585	F	76		AG
C1587	M	47		A
C1593	M	82		A
C1594	M	77		AG
C1597	M	68		AG
C1599	M	78		AG
C1604	F	75		AG
C1610	M	84		AG
C1612	F	51		AG
C1613	F	87		AG
C1614	M	76		G
C1617	M	80		G
C1621	M	74		G
C1622	F	63		AG
C1624	F	48		G
C1625	F	70		AG
C1627	F	44		AG
C1637	F	66		G
C1641	F	56		A
C1644	M	42		AG
C1647	M	71		AG
C1648	M	71		AG
C1653	F	73		AG
C1659	F	58		AG
C1660	F	18		G
C1661	F	17		AG
C1663	M	82		G
C1665	F	59		AG
C1666	M	85		G
C1673	M	47		G
C1678	M	57		A
C1680	F	43		AG
C1685	F	48		G
C1686	M	72		G
C1687	M	73		G
C1688	F	67		AG
C1689	M	65		G
C1691	F	52		A
C1692	M	81		AG
C1694	M	76		G
C1695	M	71		G
C1700	F	79		G
C1702	F	67		AG
C1703	F	68		AG
C1705	M	80		A
C1707	F	67		A
C1710	F	55		AG
C1711	M	57		A
C1712	F	67		A
C1714	M	57		G
C1715	F	68		G
C1719	F	56		G
C1721	F	54		G
C1722	M	49		AG
C1726	M	52		AG
C1729	F	60		G
C1735	F	68		G
C1736	F	43		AG
C1737	F	59		G
C1738	F	64		AG
C1741	M	54		A
C1748	M	78		A
C1749	M	63		A
C1750	M	53		AG
C1754	M	61		AG
C1755	M	63		G
C1758	F	70		A
C1762	M	59		AG
C1765	F	40		AG
C1767	M	74		AG
C1768	M	74		G
C1769	M	83		G
C1777	M	55		AG
C1783	M	77		AG
C1785	F	54		AG
C1787	F	65		AG
C1789	F	56		AG
C1794	F	28		G
C1795	M	21		AG
C1797	M	56		A
C1804	F	61		AG
C1805	M	62		AG
C1807	F	71		AG
C1810	F	28		AG
C1811	M	75		AG
C1812	M	61		AG
C1813	M	72		A
C1815	F	51		AG
C1819	F	44		G
C1820	F	61		AG
C1821	F	65		AG
C1825	M	77		G
C1826	F	69		AG
C1830	F	43		G
C1831	M	46		AG
C1834	M	74		AG
C1835	F	54		AG
C1836	M	34		A
C1838	M	37		A
C1840	F	40		AG
C1844	F	48		AG
C1849	M	34		AG
C1855	M	36		G
C1864	F	73		G
C1865	F	35		A
C1866	F	52		AG
C1867	M	73		AG
C1868	M	46		AG
C1870	M	58		G
C1871	M	55		AG
C1874	M	60		AG
C1875	F	50		G
C1877	F	71		G
C1878	M	61		AG
C1880	F	62		AG
C1882	M	64		AG
C1884	M	60		AG
C1889	F	77		G
C1891	F	54		AG
C1892	M	73		AG
C1893	M	65		G
C1898	F	52		G
C1902	F	68		AG
C1903	F	39		AG
C1904	F	56		AG
C1907	M	59		G
C1913	M	40		A
C1916	M	68		AG
C1918	M	72		G
C1919	M	40		AG
C1921	F	61		AG
C1925	F	59		G
C1927	M	55		AG
C1933	F	56		G
C1936	M	52		AG
C1937	F	41		G
C1938	F	57		G
C1939	F	66		AG
C1940	F	45		AG
C1941	F	53		G
C1945	M	45		AG
C1946	M	59		G
C1947	F	58		G
C1948	F	52		G
C1958	F	86		A
C1959	M	66		G
C1960	F	71		AG
C1962	F	52		AG
C1963	M	50		AG
C1967	M	76		AG
C1968	F	69		AG
C1970	M	67		AG
C1979	M	53		AG
C1981	F	62		AG
C1983	M	75		AG
C1984	M	54		G
C1985	F	69		A
C1992	F	57		AG
C1993	F	56		G
C1994	M	72		G
C1995	F	46		AG
C1997	F	71		AG
C1998	F	80		AG
C2004	M	67		AG
C2005	F	67		AG
C2006	F	59		AG
C2007	F	68		G
C2012	M	66		G
C2014	F	65		AG
C2022	F	56		G
C2023	F	66		AG
C2024	F	58		AG
C2039	M	61		AG
C2040	M	80		AG
C2045	F	76		AG
C2047	M	53		AG
C2049	F	60		AG
C2050	F	63		G
C2057	M	79		A
C2066	F	42		G
C2067	F	45		G
C2068	F	46		AG
C2072	F	55		AG
C2076	M	78		AG
C2079	F	57		G
C2087	F	63		A
C2089	F	61		AG
C2092	M	35		G
C2095	F	46		AG
C2096	F	54		A
C2097	F	55		AG
C2098	F	56		AG
C2106	M	64		A
C2112	F	66		AG
C2116	F	53		AG
C2119	F	56		AG
C2120	F	35		G
C2123	F	50		A
C2124	M	60		AG
C2125	M	75		A
C2129	F	58		G
C2130	F	53		A
C2132	F	55		G
C2133	F	59		AG
C2139	F	52		AG
C2142	M	80		AG
C2143	F	76		G
C2144	F	38		G
C2154	F	50		A
C2157	F	55		AG
C2163	M	68		AG
C2165	M	64		G
C2171	F	68		AG
C2179	F	66		A
C2181	M	65		G
C2182	M	59		G
C2183	F	70		G
C2184	M	84		AG
C2189	M	79		AG
C2193	M	55		AG
C2194	M	56		G
C2207	F	70		G
C2208	F	65		G
C2211	M	52		AG
C2213	M	71		A
C2215	M	52		G
C2244	F	54		G
C2253	M	61		AG
C2258	F	71		G
C2260	M	61		A
C2268	M	61		G
C2269	F	69		AG
C2271	F	78		AG
C2272	F	56		AG
C2273	M	60		G
C2274	F	70		AG
C2277	F	73		G
C2281	F	58		AG
C2282	F	60		A
C2284	M	48		AG
C2286	M	66		AG
C2292	M	65		A
C2293	M	39		AG
C2295	M	70		G
C2296	M	57		AG
C2297	M	72		AG
C2299	M	65		A
C2308	F	60		AG
C2311	M	70		AG
C2318	M	68		G
C2320	M	73		AG
C2356	M	71		AG
C2400	M	64		A
C2417	M	42		AG
C2438	M	63		AG
C2439	F	62		AG
C2440	F	28		AG
C2442	F	47		AG
C2444	M	55		AG
C2445	F	51		G
C2449	M	48		AG
C2450	F	67		G
C2451	M	56		G
C2452	M	40		G
C2453	M	74		AG
C2454	M	76		AG
C2455	F	66		G
C2457	M	39		A
C529	F	31		AG
C676	M	54		AG
C677	F	61		G
C679	F	39		AG
C695	F	33		G
C719	M	30		G
C725	M	44		AG
C738	F	44		G
C739	M	43		A
C741	F	22		A
C743	M	60		AG
C761	F	68		AG
C762	F	64		AG
C768	M	62		AG
C770	M			G
C789	F	61		G
C793	F	64		A
C810	F	73		AG
C822	M	78		G
C823	F	81		AG
C841	F	81		G
C850	M	89		A
C854	M	75		AG
C865	M	75		G
C866	F	66		AG
C868	F	66		G
C883	F	67		AG
C892	M	78		AG
C898	F	68		G
C900	M	50		G
C911	F	59		A
C932	M	40		AG
C934	F	40		AG
C941	M	36		AG
C979	F	83		A
C984	F	72		A
C993	F	58		A
MA001	F	58		AG
MA002	F	54		AG
MA004	M	59		G
MA006	F	66		AG
MA007	M	61		AG
MA010	M	76		AG
MA019	F	65		AG
MA030	M	70		AG
MA032	F	55		AG
MA038	F	64		AG
MA040	F	68		G
MA043	M	62		A
MA048	F	56		AG
MA058	M	62		AG
MA060	M	63		A
MA066	F	52		AG
MA071	F	65		G
MA073	M	58		AG
MA084	F	55		G
MA099	F	55		AG
MA109	M	57		G
MA111	F	58		G
MA117	F	74		AG
MA124	F	62		G
MA127	F	70		G
MA128	F	70		G
MA135	F	57		A
MA136	M	62		G
MA137	M	57		A
MA176	F	51		AG
MA183	F	67		G
MA185	F	57		G
MA192	F	59		G
MA193	F	70		A
MA196	F	57		AG
MA202	F	65		G
MA206	M	53		G
MA209	F	55		G
MA211	F	67		AG
MA217	M	60		AG
MA220	F	50		A
MA221	F	66		AG
MA223	M	73		AG
MA224	F	66		G
MA230	M	59		AG
MA233	F	62		G
MA235	F	61		A
MA243	M	51		AG
MA246	M	64		AG
MA254	M	54		AG
MA258	F	53		G
MA265	M	58		AG
MA268	M	80		G
MA277	F	65		AG
MA280	M	62		G
MA282	F	64		G
MA286	M	75		G
MA294	F	55		AG
MA299	M	77		AG
MA320	M	63		AG
MA322	F	58		G
MA323	M	55		G
MA327	M	68		A
MA328	M	65		AG
MA329	F	67		G
MA330	F	64		AG
MA334	F	68		AG
MA335	M	71		AG
MA336	F	57		AG
MA337	M	58		AG
MA338	M	71		A
MA340	F	58		AG
MA341	M	57		A
MA342	M	65		AG
MA343	F	56		A
MA347	F	59		G
MA348	M	67		A
MA360	F	52		G
MA371	M	58		G
N1				G

## Sheet: PD
Sex	gender	qge	age of onet	FGF20-2rs591323
H0185	F	52	41	G
H0241	F	71	60	G
H0314	M	76	70	AG
H033	F	72	49	A
H035	M	58	44	AG
H0357	F	69	63	AG
H037	M	81	72	AG
H038	M	79	53	AG
H042	F	79	69	G
H044	F	68	60	A
H046	M	69	62	A
H047	F	72	53	AG
H048	F	68	61	G
H049	M	82	73	G
H0526	F	71	66	G
H054	M	63	49	G
H0577	M	68	52	A
H061	M	50	27	G
H0756	M	65	56	G
H080	F	43	34	AG
H081	F	76	66	AG
H084	F	72	58	G
H086	M	42	29	A
H0904	F	73	59	AG
H091	M	57	44	G
H099	M	75	62	G
H100	M	83	74	G
H1002	M	75	69	A
H1003	M	76	66	AG
H101	M	66	53	AG
H102	M	64	54	G
H1021	M	65	60	AG
H1022	M	81	75	G
H1027	F	82	77	AG
H103	F	47	38	A
H1037	F	78	73	G
H1038	F	61	55	G
H1041	F	72	62	A
H108	M	73	59	G
H1089	M	64	61	AG
H1090	M	80	66	G
H1094	F	75	69	AG
H110	M	73	66	AG
H111	F	66	52	AG
H112	M	60	52	A
H116	M	88	70	AG
H1175	M	56	42	A
H118	F	83	76	G
H1190	F	75	71	AG
H1197	M	79	72	AG
H120	M	66	50	G
H1202	M	84	73	AG
H121	M	73	60	AG
H1213	F	70	62	A
H1216	F	67	61	AG
H1217	F	48	44	A
H1222	F	76	67	G
H1229	M	62	58	G
H1234	M	71	67	G
H1236	M	67	60	G
H124	F	56	45	G
H1240	M	74	59	AG
H1243	M	78	69	AG
H1244	F	69	68	AG
H1245	M	59	53	G
H1247	F	81	71	AG
H125	M	75	64	AG
H1251	M	75	68	AG
H1259	M	73	63	AG
H126	M	67	60	AG
H1266	M	55	52	AG
H1270	M	71	58	A
H1271	M	80	75	AG
H1274	F	67	62	G
H1275	M	86	81	AG
H1277	M	75	71	AG
H1278	F	80	77	AG
H1282	M	44	42	G
H1283	M	70	65	AG
H1284	M	80	75	A
H1289	M	72	54	G
H1290	F	74	67	G
H1295	M	81	74	AG
H1296	M	62	58	AG
H1297	M	69	60	G
H1305	M	80	76	G
H1311	M	66	59	AG
H1314	F	85	81	A
H1316	F	70	66	AG
H1335	M	55	45	G
H1350	M	65	59	A
H1365	M	54	50	AG
H1367	M	79	74	G
H1374	M	79	76	A
H1375	M	80	68	AG
H1379	F	49	47	G
H1380	M	56	50	AG
H1383	M	73	59	G
H1384	M	52	51	AG
H1390	M	76	70	G
H1391	F	82	65	G
H1393	F	80	72	G
H1396	F	41	39	AG
H1399	F	76	68	A
H1402	M	73	66	G
H1412	M	75	71	A
H1418	F	77	73	AG
H1427	F	78	74	AG
H1433	M	71	62	A
H1451	F	69	63	A
H1453	F	56	41	G
H1454	M	84	41	AG
H1456	F	71	66	G
H1459	M	67	59	AG
H1468	M	76	73	G
H1469	M	82	70	G
H1489	M	63	57	A
H1492	M	63	54	G
H1495	M	78	71	G
H1500	M	55	40	AG
H1502	M	87	83	AG
H1503	M	68	55	G
H1507	M	51	44	G
H1512	M	55	52	G
H1514	F	72	69	G
H1515	M	75	70	AG
H1523	F	77	72	A
H1524	M	60	57	G
H1525	F	56	51	A
H1528	F	67	65	G
H1529	M	77	68	G
H1531	M	80	77	G
H1534	F	25	19	A
H1536	M	79	76	G
H1537	M	71	68	G
H1540	F	62	58	G
H1544	F	77	73(I)	G
H1550	M	75	73	AG
H1551	M	60	55	AG
H1553	M	75	72	G
H1555	F	53	50	AG
H1557	M	73	68	A
H156	M	71	62	G
H1567	M	78	75	G
H1571	M	45	44	A
H1580	M	58	48	AG
H1581	F	77	71	G
H1584	M	77	78	AG
H1585	F	84	38	G
H1586	F	72	42	AG
H1614	F	66	66	G
H1624	F	79	75	AG
H1634	M	76	71	G
H1642	F	66	76	AG
H1643	F	79	76	G
H1648	F	64	50（I）	AG
H1650	F	64	61（II）	G
H1660	F	75	70	G
H1662	M	68	55	AG
H1663	M	40	38(I)	G
H1664	F	77	73	A
H1665	M	80	76	G
H1669	F	84	82	AG
H1671	F	60	55	A
H1672	M	95	85	AG
H1673	F	85	74	A
H1675	M	71	66	A
H168	F	84	72	G
H1689	M	81	77	AG
H1699	F	57	55(I)	G
H170	F	51	42	AG
H1714	M	80	75(I)	G
H172	F	73	61	AG
H1721	M	61	54	G
H1722	F	74	71	AG
H173	M	48	42	G
H1736	F	48	42	A
H1739	F	53	52	G
H174	M	46	39	AG
H1741	F	71	68	AG
H1745	M	56	54	AG
H1747	F	50	45	AG
H1749	M	71	65(III)	AG
H1750	M	63	61	A
H1751	F	55	54	AG
H1752	M	89	86(I)	AG
H1756	M	71	70	G
H1762	M	79	70	AG
H1766	M	53	52	G
H1767	M	80	72	G
H1770	M	79	76	AG
H1774	F	72	71	G
H1776	F	68	67	G
H1777	M	82	78	A
H1778	M	49	49	G
H1779	M	40	40(I)	G
H1780	F	60	55(III)	G
H180	F	83	74	AG
H1817	F	62	57	AG
H1826	M	49	45	A
H1827	M	66	62	G
H1828	F	78	76	AG
H1837	F	70	67	AG
H1838	M	79	75	AG
H1841	F	85	82(II)	G
H1842	F	80	77	G
H1845	F	77	76	G
H1851	F	71	67	AG
H1852	M	59	57	G
H1853	M	75	70	AG
H1854	M	75		A
H1855	F	71	70	G
H1859	M	62	60	G
H1860	M	75	67	G
H1862	M	79	78	A
H1863	F	65	43	G
H1864	M	92		AG
H1872	F	71	64	A
H1875	F	77	72	G
H1877	M	73	68	A
H1878	F	68	68	AG
H1881	F	55	49	A
H1882	M	55	53	AG
H1884	F	85	83	G
H1886	F	72	65	A
H1890	M	70	70	AG
H1892	M	77	74	AG
H1894	F	81	78	G
H1897	F	69	66	G
H1902	M	69	67	AG
H1909	F	76	65	A
H1911	M	77	65	AG
H1912	F	36	34	A
H1914	F	56	55	G
H1919	F	72	71	A
H1924	F	60	57	AG
H1926	M	78	77	AG
H1927	M	67	66	AG
H1929	F	69	51	AG
H1930	M	56	55（I-left）	A
H1932	F	83	74	AG
H1933	F	41	67	AG
H1943	M	74	70	AG
H1945	M	69	66	AG
H1947	M	55	52	G
H1954	M	63	62	AG
H1955	M	40	39	G
H1960	M	77	77	G
H1961	F	53	52	AG
H1962	M	63	62	A
H1965	M	88	83	AG
H1967	F	67	66	G
H1968	F	66	62	A
H1969	M	53	51(I)Left	AG
H1977	M	58	58	G
H1979	F	75	74	AG
H1980	F	67	65	G
H1981	M	51	48	AG
H1991	M	76	75	AG
H1994	M	51	50	AG
H1995	M	76	70	AG
H2001	M	49	43	AG
H2002	F	70	70	AG
H2004	M	91	89	G
H2006	M	57	51	G
H2008	M	77	77	AG
H2009	F	93	93	A
H2010	M	71	71	AG
H2011	M	78	78	A
H2012	M	54	54	AG
H2013	F	62	59	AG
H2020	M	58	55	AG
H2022	F	73	72	AG
H2023	M	66	61	G
H2025	M	90	88	A
H2027	M	53	51	AG
H2029	M	69	67	AG
H2030	F	73	70	AG
H2031	F	80	60	AG
H2035	M	81	75	G
H2036	M	36	32	G
H2037	F	71	60	A
H2038	F	62	61	AG
H2041	M	64	63(I)	G
H2043	F	75	74	G
H2044	M	77	75(II)	AG
H2047	M	60	53	AG
H2050	M	72	61	AG
H2051	M	66	62	AG
H2052	M	78	71	AG
H2054	M	52	48	AG
H2055	F	66	65	G
H2063	F	48	48	A
H2064	F	53	52	A
H2068	F	69	69	G
H2069	M	57	57	G
H2071	F	65	56	AG
H2072	M	67	65	AG
H2073	F	59	57	AG
H2075	M	52	50	G
H2077	F	69	69(II.L>R)	G
H2078	F	69	68(I.R)	G
H2079	M	67	62	AG
H2080	F	69	69	G
H2081	M	46	46	G
H2082	F	75	64(II)	G
H2083	F	75	73	AG
H2084	F	77	75	AG
H2085	M	73	71	G
H2087	M	74	71	G
H2089	M	61	43(II)	G
H2090	F	71	70	G
H2091	F	43	40	AG
H2092	M	50	50	AG
H2094	F	55	53(II)	AG
H2096	F	78	77	AG
H2097	F	70	66	AG
H2101	F	75	75	AG
H2102	M	50	50	AG
H2103	M	64	65	AG
H2106	F	72	73	G
H2107	M	81	63	A
H2108	M	76	72	AG
H2109	F	47	47	AG
H2112	M	76	65	G
H2114	M	72	72	AG
H2115	F	74	60	AG
H2116	F	77	66	AG
H2120	F	60	51(II)	G
H2121	M	72	65	A
H2122	M	61	57	A
H2124	M	60	57	AG
H2125	F	57	55	G
H2126	M	61	52(II)	G
H2128	F	63	62(II)	AG
H2129	F	75	75	AG
H2130	F	72	72	G
H2131	M	53	51(I-R)	AG
H2133	F	72	70	AG
H2135	M	83	80	AG
H2136	F	84	71	G
H2137	M	56	50(I)	A
H2138	F	68	68	AG
H2139	F	46	45	G
H214	F	79	66	G
H2140	M	61	59(I)	G
H2145	M	59	59	G
H215	M	78	65	A
H2150	F	63	61	A
H2152	F	76	75	G
H2153	M	81	70	A
H2156	M	63	61	AG
H2157	M	62	62	AG
H2158	F	79		AG
H2159	M	67	67	G
H2176	M	52	48	G
H2177	F	69	60	G
H2179	F	72	71	G
H218	M	84	73	AG
H2181	F	66	66	G
H2183	F	72	71	AG
H2186	F	71	71	AG
H2187	F	60	56	AG
H2189	F	69	67	A
H219	F	62	52	AG
H2191	F	75	65	A
H2195	F	57	57	AG
H2201	M	56	57	A
H2205	F	85	83	AG
H2210	F	59	59	AG
H2213	F	50	49	G
H2217	F	75	74	G
H2218	F	59	59	G
H2229	M	67	60	AG
H2239	F	65	65	G
H2240	F	67	67	G
H2241	F	89	88	G
H2242	M	81	63	AG
H2244	M	54	52	AG
H2245	M	79	79	AG
H2248	F	64	64	AG
H2249	M	68	69	AG
H225	F	74	64	G
H225	F	74	64	G
H2251	M	54	50	AG
H2255	F	56	50	G
H2257	M	69	66	G
H2262	F	59	55	AG
H2265	F	69	58	AG
H2266	F	83	83	AG
H2267	M	69	69	AG
H2271	F	81	75	G
H2272	M	70	70	G
H2274	M	68	62	AG
H2277	F	63	50	AG
H2283	F	68	52	AG
H2285	M	58	58	AG
H2288	M	68	67	A
H2289	M	62	55II	AG
H2290	M	80	80	AG
H2291	F	77	77	AG
H2292	F	68	66	G
H2293	F	66	65	G
H2294	F	60	58	AG
H2296	M	75	73	AG
H2298	M	68	58	AG
H2301	F	61	61II	A
H2305	M	65	54	G
H2308	F	72	61	A
H2311	F	53	51	G
H2315	M	71	71	G
H2316	F	64	63	AG
H2317	M	63	63	G
H2319	M	68	68	A
H2320	M	74	68	G
H2321	F	65	61	G
H2323	M	71	70	G
H2324	M	85	85	A
H2326	M	80	75	AG
H2329	M	42	40	AG
H2330	M	72	68	A
H2332	F	87	86	AG
H2333	F	57	42	A
H2337	F	65	63	AG
H2344	F	68	63	G
H2345	M	65	59	A
H2346	M	57	57	G
H2349	F	71	70	AG
H2350	F	84	84	AG
H2351	M	53	53	G
H2353	F	51	51	G
H2355	F	50	47	G
H236	M	63	57	G
H2361	F	76	74	AG
H2363	M	53	50	G
H2364	F	73	66	AG
H2365	M	73	70	A
H2367	M	86	84	AG
H2368	F	80	78	AG
H237	M	73	66	AG
H2370	F	65	65	G
H2372	F	78	78	AG
H2374	F	76	66	AG
H2375	F	82	75	AG
H2382	M	86	86	AG
H2385	F	71	70	AG
H2387	M	73	68	G
H2388	F	56	55	G
H2389	M	63	60	AG
H2390	M	67	51	AG
H2392	M	65	64	AG
H2393	M	66	62	AG
H2397	F	72	70	AG
H2398	M	56	75	AG
H2399	M	51	50	A
H2403	F	73	72	AG
H2404	F	73	73	AG
H2405	F	75	72	AG
H2407	F	61	59	G
H2408	M	70	65	A
H2410	F	65	62	AG
H2413	M	67	59	AG
H2415	F	70	69	G
H2416	M	71	71	AG
H2418	M	76	66	AG
H2420	F	64	63	AG
H2421	M	68	68	AG
H2422	F	60	60	G
H2424	M	72	70	AG
H2425	F	66	65	G
H2435	F	81	78	G
H2436	M	55	52	G
H2437	M	41	39	AG
H2440	M	68	68	G
H2441	F	81	80	G
H2442	M	65	64	A
H2443	M	80	80	AG
H2444	F	77	67	AG
H2458	F	60	53	AG
H2468	F	77	76	AG
H2472	M	83	83	AG
H2479	F	47	47	G
H2481	F	61	61	A
H2482	F	57	55	A
H2483	F	68	63	A
H2487	M	72	65	G
H2488	M	74	71	AG
H2489	M	71	70	AG
H2490	M	71	75	G
H2494	M	65	65	G
H2497	M	63	58	G
H2498	M	63	63	AG
H254	F	84	61	G
H258	F	80	63	G
H265	F	48	35	AG
H266	M	61	55	G
H278	F	78	64	AG
H279	F	59	48	AG
H281	M	72	52	AG
H284	F	62	55	G
H291	F	74	65	G
H292	M	92	84	AG
H293	F	83	74	G
H294	M	86	77	A
H296	F	69	61	AG
H297	M	67	56	AG
H304	F	75	66	G
H306	M	74	59	A
H315	M	77	61	AG
H317	M	72	57	AG
H326	M	78	59	AG
H333	M	63	58	AG
H334	M	63	55	G
H335	M	88	76	AG
H338	M	72	62	A
H347	F	86	78	AG
H355	M	65	55	A
H362	M	72	64	G
H363	M	64	39	G
H365	F	58	52	A
H367	F	77	67	G
H369	M	62	45	G
H371	M	81	74	G
H372	F	77	67	A
H373	F	76	63	G
H374	M	48	44	AG
H384	M	79	69	AG
H390	F	75	57	G
H412	F	72	67	G
H415	M	73	66	G
H432	M	76	67	AG
H451	F	68	51	G
H465	F	71	59	AG
H477	M	73	57	G
H480	F	63	58	AG
H496	M	63	49	AG
H498	M	77	67	G
H508	M	67	57	G
H509	F	62	58	G
H539	F	70	64	AG
H550	M	77	64	A
H557	M	62	51	A
H570	M	58	49	AG
H571	M	68	50	G
H572	M	77	64	G
H577	M	61	52	AG
H580	F	74	60	G
H588	M	73	63	G
H589	M	87	69	AG
H591	F	78	70	A
H596	M	70	61	G
H600	F	64	57	G
H617	F	90	76	G
H618	M	59	43	AG
H629	M	63	47	A
H630	M	87	75	AG
H631	F	68	69	AG
H635	F	66	60	G
H640	F	54	46	AG
H646	M	70	53	AG
H653	M	53	60	G
H657	M	52	49	A
H666	F	57	44	AG
H674	M	79	74	G
H678	M	69	50	G
H698	M	71	62	AG
H700	F	71	68	G
H720	M	72	63	AG
H726	F	50	45	AG
H730	M	77	73	AG
H733	F	72	63	AG
H762	F	57	45	AG
H769	M	77	65	AG
H783	M	76	72	G
H789	F	78	65	AG
H798	F	71	64	G
H808	F	74	61	AG
H815	M	61	45	AG
H818	M	88	78	A
H829	M	63	50	AG
H831	F	79	75	AG
H833	F	76	58	AG
H848	M	65	60	AG
H852	F	70	64	G
H868	M	80	73	G
H869	M	71	58	G
H870	F	79	65	AG
H873	F	66	51	G
H878	F	73	67	AG
H884	M	70	61	G
H884	M	70	61	G
H903	F	77	71	AG
H933	M	81	70	AG
H968	M	79	74	AG
H980	F	79	71	A
H993	M	55	52	A
